# Supplementary material for: Using COVID‐19 as a teaching tool in a time of remote learning: A workflow for bioinformatic approaches to identifying candidates for therapeutic and vaccine development
Source: Biochem Mol Biol Educ. 2020 Jul 29;48(5):492–8. doi: 10.1002/bmb.21413 (PMC7590178; doi:10.1002/bmb.21413)
Supplement: Supplementary file 1 — DATA S1 Supplemental materials 1 and 2 [file BMB-48-492-s001.zip]

Archive with 2 entries (2 files):
- BMB_21413_Appendix_S1.doc
- BMB_21413_Appendix_S2.doc
